# Supplementary material for: Spectral Profiling of Early αsyn Aggregation in HEK293 Cells Modified to Stably Express Human WT and A53T-αsyn
Source: Cells. 2025 Oct 2;14(19):1542. doi: 10.3390/cells14191542 (PMC12523747; doi:10.3390/cells14191542)
Supplement: Supplementary file 1 [file cells-14-01542-s001.zip]

Archive with 1 entries (1 files):
- cells-3873741-supplementary.pdf
